# Supplementary material for: Liposomal Formulations of Novel BODIPY Dimers as Promising Photosensitizers for Antibacterial and Anticancer Treatment
Source: Molecules. 2024 Nov 10;29(22):5304. doi: 10.3390/molecules29225304 (PMC11596046; doi:10.3390/molecules29225304)
Supplement: Supplementary file 1 [file molecules-29-05304-s001.zip]

Archive with 1 entries (1 files):
- molecules-3240463-supplementary.pdf
